# Supplementary material for: Taxonomic and phylogenetic diversity of vascular plants at Ma’anling volcano urban park in tropical Haikou, China: Reponses to soil properties
Source: PLoS One. 2018 Jun 18;13(6):e0198517. doi: 10.1371/journal.pone.0198517 (PMC6005518; doi:10.1371/journal.pone.0198517)
Supplement: S1 Table — (XLSX) [file pone.0198517.s001.xlsx]

## Sheet: Sheet1
S1 Table List of vascular plants in Ma'anling volcano area, Haikou, Hainan province
Family name	Genus name	Species name	Species origination	Life form
Acanthaceae	Asystasia	Asystasia gangetica subsp. micrantha (Nees) Ensermu	Exotic species	Herb
Acanthaceae	Barleria	Barleria cristata L.	Native species	Shrub
Acanthaceae	Clinacanthus	Clinacanthus nutans (Burm. f.) Lindau	Native species	Herb
Acanthaceae	Thunbergia	Thunbergia grandiflora (Rottl. ex Willd.) Roxb.	Native species	Vine
Amaranthaceae	Achyranthes	Achyranthes aspera L.	Native species	Herb
Amaranthaceae	Alternanthera	Alternanthera sessilis (L.) R. Brown ex Candolle	Native species	Herb
Amaranthaceae	Amaranthus	Amaranthus spinosus L.	Invasive species	Herb
Amaranthaceae	Amaranthus	Amaranthus viridis L.	Invasive species	Herb
Amaranthaceae	Celosia	Celosia argentea L.	Exotic species	Herb
Anacardiaceae	Mangifera	Mangifera indica L.	Exotic species	Tree
Anacardiaceae	Rhus	Rhus chinensis Mill.	Native species	Tree
Annonaceae	Annona	Annona squamosa L.	Cultivated species	Tree
Annonaceae	Artabotrys	Artabotrys hexapetalus (L. f.) Bhandari	Native species	Shrub
Annonaceae	Desmos	Desmos chinensis Lour.	Native species	Shrub
Annonaceae	Polyalthia	Polyalthia cerasoides (Roxb.) Bedd.	Native species	Shrub
Annonaceae	Polyalthia	Polyalthia suberosa (Roxb.) Thw.	Native species	Shrub
Annonaceae	Uvaria	Uvaria grandiflora Roxb.	Native species	Shrub
Apocynaceae	Allamanda	Allamanda schottii Pohl.	Cultivated species	Shrub
Apocynaceae	Alstonia	Alstonia scholaris (L.) R. Br.	Cultivated species	Tree
Apocynaceae	Catharanthus	Catharanthus roseus (L.) G. Don	Exotic species	Herb
Apocynaceae	Dischidia	Dischidia chinensis Champ. ex Benth.	Native species	Vine
Apocynaceae	Hoya	Hoya carnosa (L. f.) R. Br.	Native species	Vine
Apocynaceae	Hoya	Hoya pottsii Traill	Native species	Vine
Apocynaceae	Rauvolfia	Rauvolfia verticillata (Lour.) Baill.	Native species	Shrub
Apocynaceae	Trachelospermum	Trachelospermum jasminoides Lem.	Native species	Vine
Apocynaceae	Wrightia	Wrightia pubescens R. Br.	Native species	Tree
Aquifoliaceae	Ilex	Ilex rotunda Thunb.	Native species	Tree
Araceae	Alocasia	Alocasia odora (Roxburgh) K. Koch	Native species	Herb
Araceae	Colocasia	Colocasia esculenta (L)	Cultivated species	Herb
Araceae	Colocasia	Colocasia tonoimo Nakai	Cultivated species	Herb
Araceae	Epipremnum	Epipremnum pinnatum (L.) Engl.	Native species	Vine
Araceae	Pothos	Pothos repens (Lour.) Druce	Native species	Vine
Araliaceae	Aralia	Aralia chinensis L.	Native species	Tree
Araliaceae	Heteropanax	Heteropanax fragrans (Roxb.) Seem.	Native species	Tree
Araliaceae	Hydrocotyle	Hydrocotyle sibthorpioides Lam.	Native species	Herb
Araliaceae	Schefflera	Schefflera arboricola Hayata	Native species	Shrub
Araliaceae	Schefflera	Schefflera actinophylla (Endl.) Harms	Cultivated species	Tree
Arecaceae	Areca	Areca catechu L.	Cultivated species	Tree
Arecaceae	Calamus	Calamus rhabdocladus Burret	Native species	Vine
Arecaceae	Calamus	Calamus tetradactylus Hance	Native species	Vine
Arecaceae	Caryota	Caryota mitis Lour.	Native species	Tree
Arecaceae	Cocos	Cocos nucifera L.	Native species	Tree
Arecaceae	Roystonea	Roystonea regia (Kunth) O. F. Cook	Cultivated species	Tree
Aristolochiaceae	Aristolochia	Aristolochia tagala Champ.	Native species	Vine
Asparagaceae	Asparagus	Asparagus cochinchinensis (Lour.) Merr.	Native species	Vine
Asparagaceae	Dracaena	Dracaena cambodiana Pierre ex Gagnep.	Native species	Shrub
Asparagaceae	Ophiopogon	Ophiopogon japonicus (Thunb.) Ker Gawl.	Native species	Herb
Basellaceae	Basella	Basella alba L.	Cultivated species	Vine
Bignoniaceae	Markhamia	Markhamia stipulata (Wallich) Seemann ex K.	Native species	Tree
Bignoniaceae	Radermachera	Radermachera hainanensis Merr.	Native species	Tree
Bromeliaceae	Ananas	Ananas comosus (L.) Merr.	Cultivated species	Herb
Cactaceae	Hylocereus	Hylocereus undatus (Haw.) Britton & Rose	Exotic species	Herb
Cannabaceae	Trema	Trema angustifolia (Planch.) Bl.	Native species	Tree
Cannabaceae	Trema	Trema tomentosa (Roxburgh) H. Hara	Native species	Tree
Cannaceae	Canna	Canna indica L.	Cultivated species	Herb
Capparaceae	Crateva	Crateva trifoliata (Roxb.) B. S. Sun	Native species	Tree
Caprifoliaceae	Lonicera	Lonicera confusa (Sweet) DC.	Native species	Vine
Caricaceae	Carica	Carica papaya L.	Cultivated species	Tree
Casuarinaceae	Casuarina	Casuarina equisetifolia J.R. Forst. & G. Forst.	Cultivated species	Tree
Celastraceae	Gymnosporia	Crymnosporia diversifolia Maxim.	Native species	Shrub
Cleomaceae	Arivela	Arivela viscosa (L.) Rafinesque Sylva Tellur	Native species	Herb
Cleomaceae	Cleome	Cleome rutidosperma DC	Exotic species	Herb
Combretaceae	Terminalia	Terminalia catappa L.	Native species	Tree
Commelinaceae	Commelina	Commelina communis L	Native species	Herb
Commelinaceae	Tradescantia	Tradescantia zebrina Bosse	Cultivated species	Herb
Compositae	Ageratum	Ageratum conyzoides (L.) L.	Invasive species	Herb
Compositae	Bidens	Bidens pilosa L.	Invasive species	Herb
Compositae	Chromolaena	Chromolaena odorata (L.) R. M. King et H. Rob.	Invasive species	Herb
Compositae	Crassocephalum	Crassocephalum crepidioides (Benth.) S. Moore	Native species	Herb
Compositae	Cyanthillium	Cyanthillium cinereum (L.) H.Rob.	Native species	Herb
Compositae	Eclipta	Eclipta prostrata L.	Native species	Herb
Compositae	Emilia	Emilia sonchifolia Benth.	Native species	Herb
Compositae	Erigeron	Erigeron annuus (L.) Desf.	Native species	Herb
Compositae	Mikania	Mikania micrantha Kunth	Invasive species	Vine
Compositae	Parthenium	Parthenium hysterophorus Adans.	Invasive species	Herb
Compositae	Pluchea	Pluchea indica (L.) Less.	Native species	Herb
Compositae	Sphagneticola	Sphagneticola trilobata (L.) Pruski	Invasive species	Herb
Compositae	Synedrella	Synedrella nodiflora (L.) Gaertn	Invasive species	Herb
Compositae	Tridax	Tridax procumbens L.	Invasive species	Herb
Compositae	Vernonia	Vernonia cumingiana Benth	Native species	Shrub
Compositae	Youngia	Youngia japonica (L.) DC.	Native species	Herb
Convolvulaceae	Ipomoea	Ipomoea obscura (L.) Ker Gawl.	Native species	Vine
Convolvulaceae	Merremia	Merremia vitifolia (Burm. f.) Hall. f.	Native species	Vine
Convolvulaceae	Xenostegia	Xenostegia tridentata (L.) D. F. Austin et Staples	Native species	Vine
Cornaceae	Alangium	Alangium kurzii Craib	Native species	Tree
Cornaceae	Alangium	Alangium salviifolium (L. f.) Wanger	Native species	Tree
Crassulaceae	Bryophyllum	Bryophyllum pinnatum (Lam.) Oken	Exotic species	Herb
Cucurbitaceae	Coccinia	Coccinia grandis (L.) Voigt	Native species	Vine
Cucurbitaceae	Diplocyclos	Diplocyclos palmatus(L.) C. Jeffrey	Native species	Vine
Cucurbitaceae	Luffa	Luffa aegyptiaca P. Mill.	Cultivated species	Vine
Cucurbitaceae	Momordica	Momordica cochinchinensis (Lour.) Spreng.	Native species	Vine
Cucurbitaceae	Zehneria	Zehneria japonica (Thunb.) H.Y. Liu	Native species	Vine
Cyperaceae	Cyperus	Cyperus rotundus L.	Exotic species	Herb
Ebenaceae	Diospyros	Diospyros strigosa Hemsl.	Native species	Shrub
Ehretiaceae	Carmona	Carmona microphylla (Lam.) Don	Native species	Shrub
Elaeagnaceae	Elaeagnus	Elaeagnus gonyanthes Benth.	Native species	Shrub
Euphorbiaceae	Acalypha	Acalypha indica L.	Native species	Herb
Euphorbiaceae	Blachia	Blachia pentzii (Muell. Arg.) Benth	Native species	Shrub
Euphorbiaceae	Euphorbia	Euphorbia hirta L.	Exotic species	Herb
Euphorbiaceae	Jatropha	Jatropha carcas L.	Exotic species	Shrub
Euphorbiaceae	Mallotus	Mallotus apelta (Lour.) Muell.-Arg.	Native species	Shrub
Euphorbiaceae	Mallotus	Mallotus paniculatus (Lam.) Muell. Arg.	Native species	Shrub
Euphorbiaceae	Mallotus	Mallotus philippinensis (Lam.) Muell.-Arg.	Native species	Shrub
Euphorbiaceae	Manihot	Manihot esculenta Crantz	Cultivated species	Shrub
Euphorbiaceae	Ricinus	Ricinus communis L.	Exotic species	Shrub
Fabaceae	Acacia	Acacia auriculiformis Benth.	Cultivated species	Tree
Fabaceae	Acacia	Acacia confusa Merr.	Cultivated species	Tree
Fabaceae	Acacia	Acacia mangiumWilld.	Cultivated species	Tree
Fabaceae	Alysicarpus	Alysicarpus vaginalis var. diversifolius (L.) DC.	Native species	Herb
Fabaceae	Cajanus	Atylosia scarabaeoides (L.) Benth.	Native species	Vine
Fabaceae	Bauhinia	Bauhinia variegata L.	Cultivated species	Tree
Fabaceae	Cajanus	Cajanus cajan f. bicolor (DC.) Baker	Exotic species	Shrub
Fabaceae	Christia	Christia vespertilionis (L. f.) Bahn. f.	Native species	Herb
Fabaceae	Crotalaria	Crotalaria pallida Ait.	Native species	Herb
Fabaceae	Dalbergia	Dalbergia odorifera T. Chen.	Native species	Tree
Fabaceae	Delonix	Delonix regia (Boj.) Raf.	Cultivated species	Tree
Fabaceae	Desmodium	Desmodium velutinum (Willdenow) Candolle Prodr.	Native species	Herb
Fabaceae	Desmodium	Desmodium triflorum (L.) DC	Native species	Herb
Fabaceae	Dunbaria	Dunbaria truncata (Miquel) Maesen	Native species	Vine
Fabaceae	Erythrina	Erythrina crista-galli L.	Cultivated species	Tree
Fabaceae	Hylodesmum	Hylodesmum laterale (Schindler) H. Ohashi & R.	Native species	Herb
Fabaceae	Leucaena	Leucaena leucocephala (Lam.) de Wit	Exotic species	Tree
Fabaceae	Mimosa	Mimosa bimucronata (Candolle) O. Kuntze	Invasive species	Shrub
Fabaceae	Mimosa	Mimosa diplotricha Wright	Exotic species	Herb
Fabaceae	Mimosa	Mimosa pudica L.	Invasive species	Herb
Fabaceae	Phyllodium	Phyllodium pulchellum (L.) Desv	Native species	Shrub
Fabaceae	Pterocarpus	Pterocarpus indicus Willd.	Cultivated species	Tree
Fabaceae	Pueraria	Pueraria montana (Lour.) Merr	Native species	Vine
Fabaceae	Senna	Senna tora (L.) Roxb	Invasive species	Shrub
Fabaceae	Uraria	Uraria crinita (L.) DC.	Native species	Herb
Fagaceae	Lithocarpus	Lithocarpus naiadarum (Hance) Chun	Native species	Tree
Heliotropiaceae	Heliotropium	Setaria viridis (L.) Beauv.	Native species	Herb
Hypericaceae	Cratoxylum	Cratoxylum cochinchinense (Lour.) Bl.	Native species	Shrub
Lamiaceae	Anisomeles	Anisomeles indica (L.) Kuntze	Native species	Herb
Lamiaceae	Clerodendrum	Clerodendrum cyrtophyllum Turcz	Native species	Shrub
Lamiaceae	Clerodendrum	Clerodendrum japonicum (Thunb.) Sweet	Native species	Shrub
Lamiaceae	Ocimum	Ocimum basilicum L.	Exotic species	Herb
Lauraceae	Cassytha	Cassytha filiformis L.	Native species	Vine
Lauraceae	Litsea	Litsea glutinosa (Lour.) C. B. Rob.	Native species	Tree
Lauraceae	Litsea	Litsea monopetala (Roxb.) Pers.	Native species	Tree
Lygodiaceae	Lygodium	Lygodium japonicum (Thunb.) Sw	Native species	Vine
Lythraceae	Lagerstroemia	Lagerstroemia speciosa (L.) Pers.	Cultivated species	Tree
Malvaceae	Abelmoschus	Abelmoschus moschatus Medicus	Native species	Shrub
Malvaceae	Abutilon	Abutilon indicum (L.) Sweet	Native species	Shrub
Malvaceae	Bombax	Bombax ceiba L.	Native species	Tree
Malvaceae	Heritiera	Heritiera littoralis Dryand.	Native species	Tree
Malvaceae	Malvastrum	Malvastrum coromandelianum (L.) Garcke	Invasive species	Herb
Malvaceae	Microcos	Microcos paniculata L.	Native species	Shrub
Malvaceae	Pachira	Pachira aquatica Aublet	Cultivated species	Tree
Malvaceae	Sida	Sida acuta Burm f.	Native species	Shrub
Malvaceae	Sida	Sida alnifolia L.	Native species	Shrub
Malvaceae	Sida	Sida cordifolia L.	Native species	Shrub
Malvaceae	Sida	Sida subcordata Span	Native species	Shrub
Malvaceae	Sterculia	Sterculia lanceolata Cav.	Native species	Tree
Malvaceae	Talipariti	Talipariti tiliaceum (L.) Fryxell	Native species	Tree
Malvaceae	Triumfetta	Triumfetta rhomboidea Jacq.	Native species	Shrub
Malvaceae	Urena	Urena lobata L.	Native species	Shrub
Malvaceae	Urena	Urena procumbens L.	Native species	Shrub
Malvaceae	Waltheria	Waltheria indica L.	Invasive species	Herb
Marantaceae	Phrynium	Phrynium placentarium(Lour.) Merr.	Native species	Herb
Meliaceae	Aphanamixis	Aphanamixis polystachya (Wall.) R. N. Parker	Native species	Tree
Meliaceae	Chukrasia	Chukrasia tabularis A. Juss.	Native species	Tree
Meliaceae	Dysoxylum	Dysoxylum grande Hiern	Native species	Tree
Meliaceae	Melia	Melia azedarach L.	Native species	Tree
Menispermaceae	Stephania	Stephania longa Lour.	Native species	Vine
Moraceae	Artocarpus	Artocarpus heterophyllus Lam.	Cultivated species	Tree
Moraceae	Broussonetia	Broussonetia papyrifera (L.) L'Hér. ex Vent.	Native species	Tree
Moraceae	Ficus	Ficus altissima Bl.	Native species	Tree
Moraceae	Ficus	Ficus benjamina L.	Native species	Tree
Moraceae	Ficus	Ficus heterophylla L.f.	Native species	Shrub
Moraceae	Ficus	Ficus hispida L.f.	Native species	Tree
Moraceae	Ficus	Ficus microcarpa L.f.	Native species	Tree
Moraceae	Ficus	Ficus pumila L.	Native species	Vine
Moraceae	Ficus	Ficus tinctoria subsp. gibbosa (Bl.) Corner	Native species	Tree
Moraceae	Ficus	Ficus virens Aiton.	Native species	Tree
Moraceae	Morus	Morus alba L.	Exotic species	Shrub
Moraceae	Streblus	Streblus asper Lour.	Native species	Shrub
Muntingiaceae	Muntingia	Muntingia calabura L.	Cultivated species	Tree
Musaceae	Musa	Musa acuminata Colla	Cultivated species	Herb
Myrtaceae	Syzygium	Syzygium cumini (L.) Skeels	Native species	Tree
Myrtaceae	Eucalyptus	Eucalyptus robusta Smith	Cultivated species	Tree
Myrtaceae	Psidium	Psidium guajava L.	Exotic species	Tree
Myrtaceae	Syzygium	Syzygium buxifolium Hook. et Arn	Native species	Shrub
Myrtaceae	Syzygium	Syzygium samarangense (Blume) Merr. & L. M. Perry	Cultivated species	Tree
Nephrolepidaceae	Nephrolepis	Nephrolepis cordifolia (L.) C. Presl	Native species	Herb
Nyctaginaceae	Boerhavia	Boerhavia diffusa L.	Native species	Herb
Nyctaginaceae	Mirabilis	Mirabilis jalapa L.	Exotic species	Herb
Oleaceae	Jasminum	Jasminum elongatum (Bergius) Willd.	Native species	Vine
Onagraceae	Ludwigia	Ludwigia octovalvis (Jacq.) Raven	Native species	Herb
Orobanchaceae	Striga	Striga asiatica (L.) O. Kuntze	Native species	Herb
Oxalidaceae	Averrhoa	Averrhoa carambola L.	Cultivated species	Tree
Oxalidaceae	Oxalis	Oxalis corniculata L.	Native species	Herb
Oxalidaceae	Oxalis	Oxalis corymbosa DC.	Invasive species	Herb
Pandanaceae	Pandanus	Pandanus tectorius Parkinson ex Du Roi	Native species	Shrub
Passifloraceae	Passiflora	Passiflora foetida L.	Invasive species	Vine
Phyllanthaceae	Antidesma	Antidesma bunius (L.) Sprengel	Native species	Tree
Phyllanthaceae	Bischofia	Bischofia javanica Bl.	Native species	Tree
Phyllanthaceae	Breynia	Breynia fruticosa (L.) Müll. Arg.	Native species	Shrub
Phyllanthaceae	Bridelia	Bridelia balansae Tutcher	Native species	Shrub
Phyllanthaceae	Bridelia	Bridelia tomentosa Bl.	Native species	Shrub
Phyllanthaceae	Flueggea	Flueggea virosa (Roxb. ex Willd.) Royle	Native species	Shrub
Phyllanthaceae	Phyllanthus	Phyllanthus urinaria L.	Native species	Herb
Piperaceae	Piper	Piper sarmentosum Roxb.	Native species	Herb
Pittosporaceae	Pittosporum	Pittosporum pentandrum var. formosanum (Hayata) Z. Y. Zhang et Turland	Native species	Tree
Plantaginaceae	Scoparia	Scoparia dulcis L.	Invasive species	Herb
Plumbaginaceae	Plumbago	Plumbago zeylanica L.	Native species	Herb
Poaceae	Axonopus	Axonopus compressus (Sw.) Beauv.	Invasive species	Herb
Poaceae	Bambusa	Bambusa blumeana Schult.f.	Cultivated species	Tree
Poaceae	Bambusa	Bambusa chungii McClure	Native species	Tree
Poaceae	Imperata	Imperata cylindrica (L.) Raeuschel	Native species	Herb
Poaceae	Microstegium	Microstegium fasciculatum (L.) Henrard	Native species	Herb
Poaceae	Oplismenus	Oplismenus compositus (L.) Beauv.	Native species	Herb
Poaceae	Pseudosasa	Pseudosasa hindsii (Munro) C. D. Chu et C. S. Chao	Native species	Shrub
Poaceae	Melinis	Rhynchelytrum repens (Willd.) Hubb.	Exotic species	Herb
Poaceae	Saccharum	Saccharum arundinaceum Retzius	Native species	Herb
Polygonaceae	Polygonum	Polygonum chinense L.	Native species	Herb
Polypodiaceae	Lemmaphyllum	Lemmaphyllum microphyllum C. Presl	Native species	Herb
Polypodiaceae	Microlepia	Microlepia marginata (Houtt.) C. Chr.	Native species	Herb
Polypodiaceae	Phymatosorus	Phymatosorus scolopendria (Burm.) Pic. Serm.	Native species	Herb
Polypodiaceae	Pyrrosia	Pyrrosia adnascens (Sw.) Ching	Native species	Herb
Portulacaceae	Portulaca	Portulaca grandiflora Hook	Exotic species	Herb
Primulaceae	Ardisia	Ardisia humilis Vahl	Native species	Shrub
Primulaceae	Ardisia	Ardisia obtusa Mez	Native species	Shrub
Pteridaceae	Pteris	Pteris cretica var. nervosa (Thunb.) Ching et S. H. Wu	Native species	Herb
Rhamnaceae	Berchemia	Berchemia lineata (L.) DC	Native species	Vine
Rhamnaceae	Sageretia	Sageretia thea (Osbeck) Johnst.	Native species	Shrub
Rosaceae	Prunus	Prunus zippeliana (Miquel) Browicz	Native species	Tree
Rosaceae	Rubus	Rubus cochinchinensis Trattinnick	Native species	Shrub
Rubiaceae	Canthium	Canthium horridum Merr.	Native species	Shrub
Rubiaceae	Catunaregam	Catunaregam spinosa (Thunb.) Tirveng.	Native species	Shrub
Rubiaceae	Coffea	Coffea arabica L.	Cultivated species	Tree
Rubiaceae	Hamelia	Hamelia patens Jacq	Cultivated species	Shrub
Rubiaceae	Mussaenda	Mussaenda pubescens Dryand	Native species	Shrub
Rubiaceae	Paederia	Paederia foetida L.	Native species	Vine
Rubiaceae	Psychotria	Psychotria asiatica L.	Native species	Shrub
Rubiaceae	Richardia	Richardia scabra L.	Invasive species	Herb
Rubiaceae	Spermacoce	Spermacoce pusilla Wallich in Roxburgh	Native species	Herb
Rutaceae	Atalantia	Atalantia buxifolia (Poir.) Oliv.	Native species	Shrub
Rutaceae	Citrus	Citrus reticulata Blanco	Cultivated species	Tree
Rutaceae	Citrus	Citrus maxima (Burm.) Merr.	Cultivated species	Tree
Rutaceae	Clausena	Clausena excavata Burm.f.	Native species	Shrub
Rutaceae	Clausena	Clausena lansium (Lour.) Skeels	Cultivated species	Tree
Rutaceae	Glycosmis	Glycosmis parviflora (Sims) Kurz	Native species	Shrub
Rutaceae	Harrisonia	Harrisonia perforata (Blanco) Merr.	Native species	Shrub
Rutaceae	Melicope	Melicope pteleifolia (Champ. ex Benth.) Hartley	Native species	Tree
Rutaceae	Micromelum	Micromelum falcatum (Lour.) Tanaka	Native species	Shrub
Rutaceae	Murraya	Murraya paniculata (L.) Jack.	Cultivated species	Shrub
Rutaceae	Zanthoxylum	Zanthoxylum avicennae (Lam.) DC	Native species	Tree
Rutaceae	Zanthoxylum	Zanthoxylum nitidum (Roxb.) DC.	Native species	Shrub
Salicaceae	Homalium	Homalium ceylanicum (Gardner) Bentham	Native species	Tree
Salicaceae	Xylosma	Xylosma congesta (Lour.) Merr.	Native species	Shrub
Sapindaceae	Allophylus	Allophylus viridis Radlk.	Native species	Shrub
Sapindaceae	Cardiospermum	Cardiospermum halicacabum L.	Native species	Vine
Sapindaceae	Dimocarpus	Dimocarpus longan Lour.	Exotic species	Tree
Sapindaceae	Litchi	Litchi chinensis Sonn.	Exotic species	Tree
Sapotaceae	Lucuma	Lucuma nervosa (Kunth) Baehni	Cultivated species	Tree
Sapotaceae	Manilkara	Manikara zapota (L.) van Royen	Cultivated species	Tree
Simaroubaceae	Brucea	Brucea javanica (L.) Merr.	Native species	Shrub
Smilacaceae	Smilax	Smilax perfoliata Lour.	Native species	Vine
Solanaceae	Capsicum	Capsicum annuum L.	Exotic species	Herb
Solanaceae	Datura	Datura stramonium L.	Native species	Shrub
Solanaceae	Physalis	Physalis angulata L	Invasive species	Herb
Solanaceae	Physalis	Physalis minima L.	Native species	Herb
Solanaceae	Solanum	Solanum americanum Mill.	Native species	Herb
Solanaceae	Solanum	Solanum capsicoides Allioni	Exotic species	Herb
Solanaceae	Solanum	Solanum torvum Swartz	Exotic species	Shrub
Solanaceae	Solanum	Solanum procumbens Lour.	Native species	Shrub
Talinaceae	Talinum	Talinum paniculatum (Jacq.) Gaertn	Exotic species	Herb
Theaceae	Camellia	Camellia oleifera Abel Journ.	Native species	Shrub
Thelypteridaceae	Cyclosorus	Cyclosorus parasiticus (L.) Farwell.	Native species	Herb
Thymelaeaceae	Aquilaria	Aquilaria sinensis (Lour.) Spreng	Native species	Tree
Thymelaeaceae	Wikstroemia	Wikstroemia indica(L.) C. A. Mey.	Native species	Shrub
Urticaceae	Boehmeria	Boehmeria nivea (L.) Hook. f. & Arn.	Exotic species	Shrub
Urticaceae	Pellionia	Pellionia repens (Lour.) Merr.	Native species	Herb
Urticaceae	Pouzolzia	Pouzolzia sanguinea (Blume) Merr.	Native species	Shrub
Verbenaceae	Lantana	Lantana camara L.	Invasive species	Shrub
Verbenaceae	Stachytarpheta	Stachytarpheta jamaicensis (L.) Vahl	Invasive species	Herb
Vitaceae	Ampelopsis	Ampelopsis glandulosa (Wall.) Momiy.	Native species	Vine
Vitaceae	Cayratia	Cayratia japonica (Thunb.) Gagnep	Native species	Vine
Vitaceae	Cissus	Cissus pteroclada Hayata	Native species	Vine
Vitaceae	Cissus	Cissus repens Lamarck	Native species	Vine
Vitaceae	Tetrastigma	Tetrastigma pachyphyllum (Hemsl.) Chun	Native species	Vine
Vitaceae	Tetrastigma	Tetrastigma planicaule (Hook. f.) Gagnep.	Native species	Vine
Zingiberaceae	Alpinia	Alpinia hainanensis K. Schum.	Native species	Herb
