# Supplementary material for: Taxonomic and phylogenetic diversity of vascular plants at Ma’anling volcano urban park in tropical Haikou, China: Reponses to soil properties
Source: PLoS One. 2018 Jun 18;13(6):e0198517. doi: 10.1371/journal.pone.0198517 (PMC6005518; doi:10.1371/journal.pone.0198517)
Supplement: S2 Table — WC: water content; TN: total nitrogen; AP: available phosphor; AK: available potassium; SOM: soil organic matter. (XLSX) [file pone.0198517.s002.xlsx]

## Sheet: Sheet1
S2 Table The list of physio-chemical properties of soil in Ma’anling volcano area of Haikou, China WC: water content; TN: total nitrogen; AP: available phosphor; AK: available potassium; SOM: soil organic matter
Plot No.	Dry weight (g/cm3)	WC%	TN（g/kg）	AP（μg/kg)	AK（μg/kg）	SOM%	pH	Vegetation formation
1	161.6	14.225	0.103	2650	230239	1.98	6.23	Abandoned land
2	107.46	23.835	0.503	200	542074	4.434	5.39	Secondary forest
3	90.55	20.83	0.691	900	1.05439e+06	12.795	5.26	Plantation
4	180	12.206	0.048	2700	309180	0.842	6.39	Plantation
5	136.31	17.174	0.223	2950	731450	3.781	5.37	Plantation
6	143.93	19.332	0.028	2800	869806	2.584	5.21	Plantation
7	145.74	12.941	0.097	200	500949	1.887	7.44	Secondary forest
8	151.3	8.584	0.129	150	172884	1.626	4.31	Plantation
9	156.56	7.598	0.085	2600	202576	1.239	4.45	Plantation
10	140	1.958	0.092	100	161892	1.639	4.63	Secondary forest
11	144.13	13.513	0.418	13200	1.02738e+06	3.018	7.09	Plantation
12	107.37	16.928	0.501	14000	795035	7.796	5.14	Plantation
13	112.82	16.137	0.134	6750	821133	2.487	5.91	Secondary forest
14	126.87	24.787	0.511	2750	878173	8.934	5.46	Plantation
15	122.01	11.836	0.261	3100	378159	4.276	4.58	Plantation
16	136.8	19.179	0.206	3000	759915	4.258	5.6	Plantation
17	183.89	4.879	0.052	300	322715	0.512	6.63	Secondary forest
18	159.15	9.874	0.035	5600	739757	2.598	6.25	Secondary forest
19	140	9.833	0.355	9500	492150	4.25	5.54	Abandoned land
20	104.5	5.774	0.17	9450	324178	2.403	4.21	Plantation
21	102.62	13.594	0.187	3050	744663	3.283	6.19	Abandoned land
22	122.84	13.257	0.147	79000	266477	2.421	6.05	Secondary forest
23	130.92	15.496	0.715	7950	958853	13.273	5.05	Plantation
24	134.7	13.37	0.172	3950	944926	3.123	6.04	Plantation
25	170.23	21.003	0.163	3200	626692	2.949	5.93	Abandoned land
26	118.42	13.268	0.377	350	1.07879e+06	17.457	5.08	Plantation
27	116.51	24.252	0.579	400	1.11551e+06	14.089	5.16	Secondary forest
28	120	35.908	1.01	3600	1.08508e+06	16.556	6.46	Secondary forest
29	140	13.555	0.056	2550	276360	1.295	5.04	Secondary forest
30	140	15.155	0.149	2650	505759	2.666	5.59	Abandoned land
31	142.81	8.432	0.137	4750	679774	2.696	6.35	Plantation
32	128.98	14.354	0.421	5900	1.05453e+06	6.62	5.5	Plantation
33	120	8.273	0.354	5200	1.03282e+06	6.339	6.19	Secondary forest
34	120	16.48	0.163	8000	217391	3.025	6.02	Plantation
35	140	18.633	0.271	20050	1.02754e+06	5.491	5.92	Plantation
36	113.89	23.716	0.389	2650	1.07605e+06	7.963	5.68	Plantation
37	111.41	19.711	0.376	2100	916620	7.657	5.72	Plantation
38	141.24	23.482	0.179	3300	434963	3.353	5.32	Plantation
39	129.8	7.964	0.117	2550	91388.9	1.89	5.15	Abandoned land
40	93.73	15.853	0.123	3700	329262	2.591	4.47	Secondary forest
41	140	1.016	0.054	400	1.01396e+06	1.023	8.13	Abandoned land
42	80	9.996	0.51	2400	978196	6.741	5.34	Plantation
43	100	39.66	1.561	250	1.1094e+06	25.291	5.16	Secondary forest
44	120	10.084	0.232	500	815980	4.918	3.92	Plantation
45	100	27.721	0.437	100	429592	8.84	5.46	Plantation
46	100	27.808	0.5	50	1.09909e+06	9.307	5.35	Plantation
47	100.48	18.157	0.476	1400	1.05589e+06	7.755	6.22	Plantation
48	112.53	34.015	0.064	1000	991382	6.577	6.38	Secondary forest
49	140	12.862	0.209	1050	803076	4.145	5.93	Plantation
50	140	6.792	0.057	800	395573	1.972	6.46	Plantation
51	100	6.966	0.246	3150	1.0564e+06	2.563	6.21	Secondary forest
52	100	8.516	0.269	2700	501904	2.251	6.47	Abandoned land
53	100	14.238	0.558	11950	1.0486e+06	7.69	5.88	Plantation
54	120	10.016	0.159	700	401771	2.808	6.05	Plantation
55	111.86	24.358	0.365	500	526356	7.036	5.5	Plantation
56	111.22	22.74	0.45	150	879606	8.121	5.57	Plantation
57	90.23	27.647	0.436	200	316194	8.956	5.49	Plantation
58	86.17	27.784	0.65	300	572031	9.988	5.22	Secondary forest
59	87.54	27.64	0.64	100	556358	12.266	5.1	Secondary forest
60	120.83	5.06	0.423	1050	397440	8.119	5.93	Abandoned land
61	100	10.824	0.08	300	1.04893e+06	0.674	7.37	Abandoned land
62	100	17.903	0.067	100	198630	1.132	6.49	Abandoned land
63	100	14.929	0.335	1500	1.04661e+06	4.501	5.08	Secondary forest
64	100	27.795	0.758	200	1.06143e+06	3.661	5.06	Secondary forest
65	91.07	33.017	0.818	250	732726	3.064	4.84	Secondary forest
66	97	28.548	0.666	50	752126	12.325	5.06	Plantation
67	99.97	32.017	0.726	200	328490	13.767	4.25	Plantation
68	96.53	28.904	0.653	200	481492	13.575	5	Secondary forest
69	120	10.966	0.518	50	266822	10.008	5.85	Plantation
70	100	15.623	0.354	150	543295	7.315	4.8	Plantation
71	100	18.675	0.574	250	468762	11.159	5.21	Abandoned land
72	120	13.743	0.155	50	593752	2.327	5.8	Plantation
73	140	14.685	0.129	150	135028	2.492	6.03	Abandoned land
74	110.18	15.182	0.259	9100	507776	3.52	6.26	Plantation
75	121.6	21.315	0.137	5400	714373	4.372	6.56	Secondary forest
76	111.24	22.795	0.399	2750	975954	7.148	5.06	Plantation
77	120	26.01	0.672	200	526658	13.225	5.12	Plantation
78	100	33.583	0.973	200	559241	16.925	4.84	Plantation
79	80	24.966	0.562	50	917680	12.014	4.99	Abandoned land
80	103.03	23.99	0.491	400	1.11326e+06	9.78	4.98	Secondary forest
81	124.36	17.05	0.132	150	343539	2.196	4.83	Plantation
82	111.75	14.377	0.098	2050	1.05063e+06	1.574	5.99	Plantation
83	121.72	17.254	0.166	250	295056	2.994	5.63	Plantation
84	113.06	15.95	0.283	150	366740	3.555	4.82	Secondary forest
85	120	17.986	0.58	5500	1.57039e+06	6.457	5.75	Plantation
86	80	21.178	0.684	250	1.11762e+06	11.507	5.69	Plantation
87	80	27.465	0.581	250	419840	11.871	4.96	Plantation
88	97.09	19.797	0.62	300	838818	11.168	5.22	Plantation
89	81.99	36.807	0.002	200	1.1436e+06	21.416	3.94	Secondary forest
90	92.57	25.467	0.531	500	1.11836e+06	8.997	5.91	Plantation
91	128.55	14.142	0.139	1000	685761	2.004	5.68	Plantation
92	119.43	14.863	0.196	700	787301	2.842	5.32	Plantation
93	122.77	18.034	0.152	450	416819	2.578	4.67	Secondary forest
94	99.14	25.18	0.494	300	499425	8.371	4.8	Secondary forest
95	99.82	18.311	0.233	150	530956	5.898	5.55	Secondary forest
96	75.12	28.061	1.021	850	1.12067e+06	18.962	5.4	Secondary forest
97	93.5	20.883	0.261	800	1.10789e+06	8.906	4.86	Plantation
98	96.36	29.668	0.663	650	1.01103e+06	12.755	5.02	Secondary forest
99	106.98	24.524	0.428	1200	1.09537e+06	7.217	5.92	Plantation
100	117.54	20.529	0.354	550	616156	6.786	5.45	Plantation
